# Supplementary material for: Unraveling the Relationship between Milk Yield and Quality at the Test Day with Rumination Time Recorded by a PLF Technology
Source: Animals (Basel). 2021 May 28;11(6):1583. doi: 10.3390/ani11061583 (PMC8228303; doi:10.3390/ani11061583)
Supplement: Supplementary file 1 [file animals-11-01583-s001.zip]

Archive with 2 entries (2 files):
- supplementary table S1.xlsx
- supplementary table S2.pdf
